# Supplementary material for: Bimodal Interphase Architecture in Filled Elastomers: Molecular Dynamics Evidence and Experimental Signatures
Source: Molecules. 2026 May 11;31(10):1615. doi: 10.3390/molecules31101615 (PMC13209950; doi:10.3390/molecules31101615)
Supplement: Supplementary file 1 [file molecules-31-01615-s001.zip]

Archive with 1 entries (1 files):
- molecules-4299852-supplementary.pdf
